# Supplementary material for: Meta-analysis challenges a textbook example of status signalling and demonstrates publication bias
Source: eLife. 2018 Nov 13;7:e37385. doi: 10.7554/eLife.37385 (PMC6234027; doi:10.7554/eLife.37385)
Supplement: Supplementary file 1. [file elife-37385-supp1.xlsx]

## Sheet: Sheet1
Included_1st	comments_title_and_abstract	Included_2nd	comments_full_text	authors	year	title	journal	volume	pages	doi	abstract	date_of_search	source
no	Pied flycatchers	no		Alejandro Cantarero, Toni Laaksonen, Pauliina E. Järvistö, Jimena López-Arrabé, Diego Gil, Juan Moreno	2017	Testosterone levels in relation to size and UV reflectance of achromatic plumage traits of female pied flycatchers	Journal of Avian Biology	48	243-254	10.1111/jav.01032	In a substantial number of species, females show some development of secondary sexual characters. These traits can function as signals of individual phenotypic or genetic qualities and status to conspecifics. Individuals may benefit potentially from expressing signals or badges of status if they are reliable and honest signals of individual quality. In many species, badge sizes have been shown to…	20170518	ISI
yes		no	It does not include dominance estimates	Alena Klvaňová, Dita Hořáková, Alice Exnerová	2011	Nest Defence Intensity in House Sparrows Passer domesticus in Relation to Parental Quality and Brood Value	Acta Ornithologica	46	47-54	10.3161/000164511X589910	We investigated whether brood value (laying date, brood size, nestling age and condition) and parental quality (condition, male badge size) affect experimentally provoked nest defence in House Sparrows in the Czech Republic. We included the badge size (a melanin-based throat feather patch) because it serves as a signal of social status, age and condition. We presented a stuffed Black-billed Magpi…	20170518	ISI
yes		no	It does not include dominance estimates	Alena Klvaňová, Dita Hořáková, Alice Exnerová	2011	Nest Defence Intensity in House Sparrows Passer domesticus in Relation to Parental Quality and Brood Value	Acta Ornithologica	46	47-54	10.3161/000164511X589910	We investigated whether brood value (laying date, brood size, nestling age and condition) and parental quality (condition, male badge size) affect experimentally provoked nest defence in House Sparrows in the Czech Republic. We included the badge size (a melanin-based throat feather patch) because it serves as a signal of social status, age and condition. We presented a stuffed Black-billed Magpi…	20170622	Scopus
no	Golden-crowned sparrow	no		Alexis S. Chaine, Allison M. Roth, Daizaburo Shizuka, Bruce E. Lyon	2013	Experimental confirmation that avian plumage traits function as multiple status signals in winter contests	Animal Behaviour	86	409-415	10.1016/j.anbehav.2013.05.034	Status signals are thought to reduce costs of overt conflict over resources by advertising social status or an individual's ability to win contests. While most studies have focused on single badges of status, recent empirical work has shown that multiple status signals may exist. To provide robust evidence for multiple badges of status, an experimental manipulation is required to decouple signals…	20170518	ISI
no	Golden-crowned sparrow	no		Alexis S. Chaine, Allison M. Roth, Daizaburo Shizuka, Bruce E. Lyon	2013	Experimental confirmation that avian plumage traits function as multiple status signals in winter contests	Animal Behaviour	86	409-415	10.1016/j.anbehav.2013.05.034	Status signals are thought to reduce costs of overt conflict over resources by advertising social status or an individual's ability to win contests. While most studies have focused on single badges of status, recent empirical work has shown that multiple status signals may exist. To provide robust evidence for multiple badges of status, an experimental manipulation is required to decouple signals…	20170622	Scopus
no	Lark bunting	no		Alexis S. Chaine, Bruce E. Lyon	2008	Intrasexual selection on multiple plumage ornaments in the lark bunting	Animal Behaviour	76	657-667	10.1016/j.anbehav.2008.03.014	Competition over resources can lead to fights and injury, so many species have evolved badge-of-status signals to settle conflicts without resorting to overt aggression. Most studies of status signals have focused on a single trait, under the assumption that aggression is univariate and therefore multiple signals would be redundant. We examined the relationship between male–male social dominance …	20170518	ISI
yes		yes		Alfonso Rojas Mora, Magali Meniri, Gaetan Glauser, Armelle Vallat, Fabrice Helfenstein	2016	Badge Size Reflects Sperm Oxidative Status within Social Groups in the House Sparrow Passer domesticus	Frontiers in Ecology and Evolution	4	67	10.3389/fevo.2016.00067	Thephenotype-linkedfertilityhypothesisproposesthatmaleornamentsreflectmalefertility.Maleornamentscouldhonestlysignalspermqualityduetothehighsusceptibilityofspermtofreeradicalsontheonehandandthenegativeimpactofoxidativestressonornamentelaborationontheotherhand.Thus,onlymaleswithsuperiorantioxidantdefensescouldbearthecostofmoreelaboratedsexualornamentswithoutsufferingadversefitnesscosts.Yet,inspeci…		additional_source
yes		no	It does not test the correlation between dominance and badge	Alfonso Rojas Mora, Magali Meniri, Sabrina Ciprietti, Fabrice Helfenstein	2017	Social dominance explains within-ejaculate variation in sperm design in a passerine bird	BMC Evolutionary Biology	17	66	10.1186/s12862-017-0914-2	Comparative studies suggest that sperm competition exerts stabilizing selection towards an optimal sperm design – e.g., the relative size and covariation of different sperm sections or a quantitative measure of sperm shape - that maximizes male fertility, which results in reduced levels of within-male variation in sperm morphology. Yet, these studies also reveal substantial amounts of unexplained…	20170518	ISI
no	Red bishop	no		Alice U. Edler, Thomas W. P. Friedl	2010	Plumage Colouration, Age, Testosterone and Dominance in Male Red Bishops (Euplectes orix): A Laboratory Experiment	Ethology	116	806-820	10.1111/j.1439-0310.2010.01799.x	Visual signals such as plumage characteristics in birds often play a key role in the establishment of dominance in contests by acting as a badge of status that can be used to assess individual fighting ability. We studied the role of plumage colouration in males of the red bishop (Euplectes orix), a sexually dimorphic and polygynous weaverbird species occurring in sub-Saharan Africa and breeding …	20170518	ISI
no	Blue tits	no		Alice Rémy, Arnaud Grégoire, Philippe Perret, Claire Doutrelant	2010	Mediating male–male interactions: the role of the UV blue crest coloration in blue tits	Behavioral Ecology and Sociobiology	64	1839-1847	10.1007/s00265-010-0995-z	Badges of status, usually color patches, are hypothesized to serve as important signals within natural populations by communicating an individual’s fighting ability or aggressiveness before an interaction ever takes place. These signals, which may evolve via sexual and/or social selection, mediate intra-specific competition by influencing the outcome or escalation of contests between individuals.…	20170518	ISI
yes		yes		Anders P. Moller	1987	Variation in badge size in male house sparrows Passer domesticus: evidence for status signalling	Animal Behaviour	35	1637-1644	10.1016/S0003-3472(87)80056-8	The relation of patterns of variation in badge size to dominance was studied in male house sparrows, Passer domesticus. Males with large badges were more dominant in winter flocks, irrespective of age, body size and body condition index. The frequency of attacks was higher with increasing similarity of badges of two contestants. Male house sparrows were more frequently engaged in attacks with mal…		Nakagawa et al. 2007
yes		yes		András Liker, Zoltan Barta	2001	Male badge size predicts dominance against females in house sparrows	The Condor	103	151-157	10.1650/0010-5422(2001)103[0151:MBSPDA]2.0.CO;2	We investigated dominance relationships and the use of male badge size as a status signal in a mixed-sex flock of House Sparrows (Passer domesticus). Specifically, we tested whether females differ from males in their fighting behavior or dominance status, and whether badge size predicts dominance and fighting success of males in male-female fights. We found that both sexes were involved frequentl…		Nakagawa et al. 2007
no	Upland goose	no		Anja Gladbach, David Joachim Gladbach, Petra Quillfeldt	2011	Male achromatic wing colouration is related to body condition and female reproductive investment in a dichromatic species, the upland goose	Journal of Ethology	29	243-249	10.1007/s10164-010-0247-8	In many bird species, achromatic plumage patch size can serve as a male status signal, but the use of variations in the achromatic colours themselves as a quality signal has only recently come into focus. In our study, we sought to determine whether achromatic plumage reflects individual quality in the upland goose (Chloephaga picta leucoptera). We examined the relationship between male head and …	20170518	ISI
no	Killifish	no		Ashley M. Johnson, Rebecca C. Fuller	2015	The meaning of melanin, carotenoid, and pterin pigments in the bluefin killifish, Lucania goodei	Behavioral Ecology	26	158-167	10.1093/beheco/aru164	Male bluefin killifish ( Lucania goodei ) exhibit extensive color variation in their fins, but the utility of this variation has not yet been determined. We collected males from multiple populations and spectrophotometrically determined the pigment types responsible for fin coloration. We determined that the orange coloration in the caudal fin is caused by carotenoid pigmentation. In contrast, co…	20170518	ISI
yes		no	It does not include bib estimates	Bálint Preiszner, Sándor Papp, Ernő Vincze, Veronika Bókony, András Liker	2015	Does Innovation Success Influence Social Interactions? An Experimental Test in House Sparrows	Ethology Ecology and Evolution	121	661-673	10.1111/eth.12380	In group-living animals, individuals may benefit from the presence of an innovative group-mate because new resources made available by innovators can be exploited, for example by scrounging or social learning. As a consequence, it may pay off to take the group-mates' problem-solving abilities into account in social interactions such as aggression or spatial association, for example because domina…	20170518	ISI
no	Crimson finch	no		Catherine Mary Young, Kristal Elaine Cain, Nina Svedin, Patricia Ruth Yvonne Backwell, Sarah Rosalind Pryke	2016	The role of pigment based plumage traits in resolving conflicts	Journal of Avian Biology	47	167-175	10.1111/jav.00742	The role of melanin ‘badges of status’, in male–male competition has been well-studied, in contrast, carotenoid based plumage has largely been examined in the context of female mate choice. Recent work has shown that carotenoid signals can also function in male–male competition, although the functions of the two types of signals is currently unclear. Here, we examine the relationships between col…	20170518	ISI
no	Pukeko	no		Cody J. Dey, James Dale, James S. Quinn	2013	Manipulating the appearance of a badge of status causes changes in true badge expression	Proceedings of the Royal Society B	281	20132680	10.1098/rspb.2013.2680	Signals of dominance and fighting ability (i.e. status signals) are found in a wide range of taxa and are used to settle disputes between competitive rivals. Most previous research has considered status-signal phenotype as an attribute of the individual; however, it is more likely that signal expression is an emergent property that also incorporates aspects of the social environment. Furthermore,…	20170518	ISI
no	It does not include dominance estimates	no		Csongor I. Vágási, Péter L. Pap, Zoltán Barta	2010	Haste Makes Waste: Accelerated Molt Adversely Affects the Expression of Melanin-Based and Depigmented Plumage Ornaments in House Sparrows	PLoSONE	5	e14215	10.1371/journal.pone.0014215	Many animals display colorful signals in their integument which convey information about the quality of their bearer. Theoretically, these ornaments incur differential production and/or maintenance costs that enforce their honesty. However, the proximate mechanisms of production costs are poorly understood and contentious in cases of non-carotenoid-based plumage ornaments like the melanin-based b…	20170518	ISI
no	Common kestrel	no		David Lopez-Idiaquez, P. Vergara, J.A. Fargallo, J. Martinez-Padilla	2016	Female plumage coloration signals status to conspecifics	Animal Behaviour	121	101-106	10.1016/j.anbehav.2016.08.020	Intrasexual competition in female birds is a widespread phenomenon but remains scarcely explored. Females compete for limited resources and the expression of signals that indicate their social status will be favoured by natural selection, generating a dominance hierarchy among individuals. However, which signals might be involved in female–female competition is unclear. In this study, we tested t…	20170518	ISI
no	review	no		E. A. Tibbetts	2013	The function, development, and evolutionary stability of conventional signals of fighting ability	Adavnces in the Study of Behavior	45	49-80		Many animals minimize the costs of aggressive conflict by using conventional signals of agonistic ability to assess rivals prior to interacting. Conventional signals are a subset of signals of agonistic ability that appear "arbitrary", as there is no logical, a priori, link between the signal phenotype and the information the signal conveys. Examples include the black chest patches called "badges…	20170622	Scopus
no	Meta-analysis	no		Eduardo S.A. Santos, Delphine Scheck, Shinichi Nakagawa	2011	Dominance and plumage traits: meta-analysis and metaregression analysis	Animal Behaviour	82	2019-03-01	10.1016/j.anbehav.2011.03.022	The study of avian signalling systems is an important avenue for research on animal communication. More specifically, the use of plumage traits to signal status or fighting ability has been extensively investigated for over 30 years. Yet, little is known about how strong and general the relationship between dominance and plumage traits is across different bird species. We conducted meta-analysis …	20170518	ISI
no	Zebra finch	no		Elisabeth Bolund, Holger Schielzeth, Wolfgang Forstmeier	2007	Intrasexual competition in zebra finches, the role of beak colour and body size	Animal Behaviour	74	715-724	10.1016/j.anbehav.2006.10.032	Colourful ornaments are typically thought to be selected through female choice (intersexual selection), but often they also function as signals of dominance in intrasexual competition. The zebra finch, Taeniopygia guttata, is a well-studied model species for the evolution of colourful ornaments through female choice, and most research interest has focused on the red beak of males. However, result…	20170518	ISI
no	Paper wasp	no		Elizabeth A. Tibbetts	2006	Badges of status in worker and gyne Polistes dominulus wasps	Annales Zoologici Fennici	43	575-582	http://www.jstor.org/stable/23736763	Despite widespread interest in quality signals, a broad understanding of quality that incorporates information about signals used in a variety of contexts remains elusive. For example, relatively little is known about arbitrary signals of quality used during aggressive competition (badges of status). Recently, a new badge of status was found: black facial patterns in Polistes dominulus wasps. Pre…	20170518	ISI
no	Paper wasp	no		Elizabeth A. Tibbetts	2008	Resource value and the context dependence of receiver behaviour	Proceedings of the Royal Society B	275	2201-2206	10.1098/rspb.2008.0477	Many animals use signals of fighting ability to minimize the costs of competition. Theory predicts that signals must be costly to remain reliable indicators of their bearer's abilities, but many signals of fighting ability lack obvious developmental costs. Instead, receivers are thought to maintain signal accuracy by behaving aggressively towards individuals with inaccurate signals (i.e. social c…	20170622	Scopus
no	Paper wasp	no		Elizabeth A. Tibbetts	2008	Resource value and the context dependence of receiver behaviour	Proceedings of the Royal Society B	275	2201-2206	10.1098/rspb.2008.0477	Many animals use signals of fighting ability to minimize the costs of competition. Theory predicts that signals must be costly to remain reliable indicators of their bearer's abilities, but many signals of fighting ability lack obvious developmental costs. Instead, receivers are thought to maintain signal accuracy by behaving aggressively towards individuals with inaccurate signals (i.e. social c…	20170518	ISI
no	Paper wasp	no		Elizabeth A. Tibbetts	2010	The Condition Dependence and Heritability of Signaling and Nonsignaling Color Traits in Paper Wasps	The American Naturalist	175	495-503	10.1086/651596	Research on quality signal development typically focuses on signals with production costs; less is known about signals that lack production costs (conventional signals). Here, I test the condition dependence and heritability of the facial patterns that function as a conventional signal of quality in Polistes dominulus wasps. Two aspects of facial patterns are compared: (1) amount of black pigment…	20170518	ISI
no	Comparative analysis	no		Elizabeth A. Tibbetts, R. J. Safran	2009	Co-evolution of plumage characteristics and winter sociality in New and Old World sparrows	Journal of Evolutionary Biology	22	2376-2386	10.1111/j.1420-9101.2009.01861.x	Understanding the evolution of phenotypic diversity, including the stunning array of avian plumage characters, is a central goal of evolutionary biology. Here, we applied a comparative analysis to test factors associated with the origin and maintenance of black chest and throat patches, which in some taxa are referred to as ‘badges-of-status’. Specifically, we tested whether the evolution of blac…	20170622	Scopus
no	Comparative analysis	no		Elizabeth A. Tibbetts, R. J. Safran	2009	Co-evolution of plumage characteristics and winter sociality in New and Old World sparrows	Journal of Evolutionary Biology	22	2376-2386	10.1111/j.1420-9101.2009.01861.x	Understanding the evolution of phenotypic diversity, including the stunning array of avian plumage characters, is a central goal of evolutionary biology. Here, we applied a comparative analysis to test factors associated with the origin and maintenance of black chest and throat patches, which in some taxa are referred to as ‘badges-of-status’. Specifically, we tested whether the evolution of blac…	20170518	ISI
no	Paper wasp	no		Elizabeth A. Tibbetts, Rebecca Lindsay	2008	Visual signals of status and rival assessment in Polistes dominulus paper wasps	Biology Letters	4	237-239	10.1098/rsbl.2008.0048	Aggressive competition is an important aspect of social interactions, but conflict can be costly. Some animals are thought to minimize the costs of conflict by using conventional signals of agonistic ability (i.e. badges of status) to assess rivals. Although putative badges have been found in a range of taxa, little research has tested whether individuals use badges to assess potential rivals bef…	20170622	Scopus
no	Paper wasp	no		Elizabeth A. Tibbetts, Rebecca Lindsay	2008	Visual signals of status and rival assessment in Polistes dominulus paper wasps	Biology Letters	4	237-239	10.1098/rsbl.2008.0048	Aggressive competition is an important aspect of social interactions, but conflict can be costly. Some animals are thought to minimize the costs of conflict by using conventional signals of agonistic ability (i.e. badges of status) to assess rivals. Although putative badges have been found in a range of taxa, little research has tested whether individuals use badges to assess potential rivals bef…	20170518	ISI
no	Paper wasp	no		Elizabeth A. Tibbetts, Tracy R. Curtis	2007	Rearing conditions influence quality signals but not individual identity signals in Polistes wasps	Behavioral Ecology	18	602-607	10.1093/beheco/arm013	Given the diversity of animal signals, there has been recent interest in categorizing signals into probable functions according to their properties. For example, models predict that signals of quality should be costly and condition dependent, whereas signals of individual identity should be cheap and expressed independently of condition. Here, we test these predictions by comparing the condition …	20170518	ISI
no	It does not include dominance estimates	no		Emily B. Morrison, Tria B. Kinnard, Ian R. K. Stewart, Joseph P. Poston, Margret I. Hatch, David F. Westneat	2008	The Links Between Plumage Variation and Nest Site Occupancy in Male House Sparrows	The Condor	110	345-353	10.1525/cond.2008.8470	We examined patterns of nest site occupancy in male House Sparrows (Passer domesticus) to determine if the factors influencing nest site ownership are associated with a putative signal of resource-holding potential. No other study of House Sparrows has examined the correlates of nest site occupancy, despite their importance for understanding how the size of the bib (the patch of black feathers on…	20170622	Scopus
no	It does not include dominance estimates	no		Emily B. Morrison, Tria B. Kinnard, Ian R. K. Stewart, Joseph P. Poston, Margret I. Hatch, David F. Westneat	2008	The Links Between Plumage Variation and Nest Site Occupancy in Male House Sparrows	The Condor	110	345-353	10.1525/cond.2008.8470	We examined patterns of nest site occupancy in male House Sparrows (Passer domesticus) to determine if the factors influencing nest site ownership are associated with a putative signal of resource-holding potential. No other study of House Sparrows has examined the correlates of nest site occupancy, despite their importance for understanding how the size of the bib (the patch of black feathers on…	20170518	ISI
yes		yes		Erling Johan Solberg, Thor Harald Ringsby	1997	Does Male Badge Size Signal Status in Small Island Populations of House Sparrows, Passer domesticus?	Ethology	103	177-186	10.1111/j.1439-0310.1997.tb00114.x	The relationship between dominance and throat badge size, body size, and body condition was examined in three small island populations of house sparrows, Passer domesticus, on the coast of northern Norway. Individual dominance rank in males was determined by observation of agonistic interactions in an artificial observation cage (one replicate in Dec. and one in Mar. in two populations and one re…		Nakagawa et al. 2007
no	Tree sparrows	no		F. Monus, K. Szabo, A. Lozsa, Z. Penzes, Z. Barta	2011	Intersexual size and plumage differences in tree sparrows (Passer montanus) - A morphological study based on molecular sex determination	Acta Zoologica Academiae Scientiarum Hungaricae	57	269-276		We investigated intersexual morphological differences in tree sparrows (Passer montanus), a species being considered as sexually monomorphic. Molecular sexing of the birds was performed by PCR amplification of the sex chromosome-linked CHD1 gene introns. All measured traits (body weight, wing, tail and tarsus length, bill size and the size of the black throat patch, i.e. badge hereafter) were gre…	20170518	ISI
no	Tree sparrows	no		Ferenc Monus, Andras Liker, Zsolt Penzes, Zoltan Barta	2016	Status signalling in male but not in female Eurasian Tree Sparrows Passer montanus	Ibis	159	180-192	10.1111/ibi.12425	Male ornaments, such as plumage coloration, frequently serve as signals. The signalling function of similar ornaments in females has, however, received much less attention despite the fact that conspicuousness of their ornaments is often comparable to those of males. In this study we tested the signalling function of a plumage trait present in both sexes in the Eurasian Tree Sparrow Passer montan…	20170622	Scopus
no	Tree sparrows	no		Ferenc Monus, Andras Liker, Zsolt Penzes, Zoltan Barta	2016	Status signalling in male but not in female Eurasian Tree Sparrows Passer montanus	Ibis	159	180-192	10.1111/ibi.12425	Male ornaments, such as plumage coloration, frequently serve as signals. The signalling function of similar ornaments in females has, however, received much less attention despite the fact that conspicuousness of their ornaments is often comparable to those of males. In this study we tested the signalling function of a plumage trait present in both sexes in the Eurasian Tree Sparrow Passer montan…	20170518	ISI
yes		yes		G. Ritchison	1985	Plumage variability and social status in captive male house sparrows	Kentucky Warbler	61	39-42				Nakagawa et al. 2007
no	Red-flanked bushrobin	no		Gen Morimoto, Noriyuki Yamaguchi, Keisuke Ueda	2006	Plumage color as a status signal in male–male interaction in the red-flanked bushrobin, Tarsiger cyanurus	Journal of Ethology	24	261-266	10.1007/s10164-005-0187-x	Recent studies have suggested that structural-based coloration is an honest signal of male genetic and/or conditional quality in sexual selection. However, whether structural coloration functions in intrasexual competition is unknown. We examined whether plumage color functions as a status signal during intrasexual interactions in the red-flanked bushrobin Tarsiger cyanurus; adult males have many…	20170518	ISI
yes		no	It does not include dominance estimates	Gregorio Moreno-Rueda	2016	Uropygial gland and bib colouration in the house sparrow	PeerJ	4	e2102	10.7717/peerj.2102	Birds frequently signal different qualities by plumage colouration, mainly during mating. However, plumage colouration is determined during the moult, and therefore it would indicate the quality of individual birds during the moult, not its current quality. Recent studies, however, suggest that birds could modify plumage colouration by using cosmetic preen oil produced by the uropygial gland. In …	20170621	PubMed
yes		no	It does not include dominance estimates	Gregorio Moreno-Rueda	2016	Uropygial gland and bib colouration in the house sparrow	PeerJ	4	e2102	10.7717/peerj.2102	Birds frequently signal different qualities by plumage colouration, mainly during mating. However, plumage colouration is determined during the moult, and therefore it would indicate the quality of individual birds during the moult, not its current quality. Recent studies, however, suggest that birds could modify plumage colouration by using cosmetic preen oil produced by the uropygial gland. In …	20170622	Scopus
yes		no	It does not include dominance estimates	Gregorio Moreno-Rueda	2016	Uropygial gland and bib colouration in the house sparrow	PeerJ	4	e2102	10.7717/peerj.2102	Birds frequently signal different qualities by plumage colouration, mainly during mating. However, plumage colouration is determined during the moult, and therefore it would indicate the quality of individual birds during the moult, not its current quality. Recent studies, however, suggest that birds could modify plumage colouration by using cosmetic preen oil produced by the uropygial gland. In …	20170518	ISI
yes		yes		Guillermo Gonzalez, Gabriele Sorci, Linda C. Smith, Florentino De Lope	2002	Social Control and Physiological Cost of Cheating in Status Signalling Male House Sparrows (Passer domesticus)	Ethology	108	289-302	10.1046/j.1439-0310.2002.00779.x	Flock-forming passerines often use plumage characteristics to signal their social dominance. While the benefits to signal dominance seem obvious, costs associated with status signalling are ambiguous. The social control hypothesis predicts that individuals of high social status – with large badges – are involved in more social interactions with individuals of similar badge size. Cheaters are ther…		Nakagawa et al. 2007
no	It is about EPP	no		Herbert Hoi, Hans Tost, Matteo Griggio	2011	The effect of breeding density and male quality on paternity-assurance behaviours in the house sparrow, Passer domesticus	Journal of Ethology	29	31-38	10.1007/s10164-010-0217-1	Several factors can influence the risk of cuckoldry through extra-pair paternity for male birds. The number of neighbouring males is thought to affect the chance of females engaging in extra-pair copulations, and species which breed both socially (colonially) and solitarily provide an ideal opportunity to test the effect of close proximity on extra-pair behaviour and paternity guards. In this stu…	20170622	Scopus
no	It is about EPP	no		Herbert Hoi, Hans Tost, Matteo Griggio	2011	The effect of breeding density and male quality on paternity-assurance behaviours in the house sparrow, Passer domesticus	Journal of Ethology	29	31-38	10.1007/s10164-010-0217-1	Several factors can influence the risk of cuckoldry through extra-pair paternity for male birds. The number of neighbouring males is thought to affect the chance of females engaging in extra-pair copulations, and species which breed both socially (colonially) and solitarily provide an ideal opportunity to test the effect of close proximity on extra-pair behaviour and paternity guards. In this stu…	20170518	ISI
no	It does not include dominance estimates	no		Ian R. K. Stewart, David F. Westneat	2010	Dietary Calcium Negatively Affects the Size of a Status Signal in Juvenile Male House Sparrows (Passer domesticus)	The Auk	127	549-557	10.1525/auk.2010.10048	The production of some types of signals is often assumed to be cost-free, yet we know relatively little about the factors that affect signal development. In birds, many plumage signals are produced by the pigment melanin being deposited into growing feathers. Birds synthesize melanin in a complex pathway involving many potentially limiting resources, one of which may be dietary calcium. We tested…	20170622	Scopus
no	It does not include dominance estimates	no		Ian R. K. Stewart, David F. Westneat	2010	Dietary Calcium Negatively Affects the Size of a Status Signal in Juvenile Male House Sparrows (Passer domesticus)	The Auk	127	549-557	10.1525/auk.2010.10048	The production of some types of signals is often assumed to be cost-free, yet we know relatively little about the factors that affect signal development. In birds, many plumage signals are produced by the pigment melanin being deposited into growing feathers. Birds synthesize melanin in a complex pathway involving many potentially limiting resources, one of which may be dietary calcium. We tested…	20170518	ISI
no	Pied flycatchers	no		J. Morales, O. Gordo, E. Lobato, S. Ippi, J. Martínez-de la Puente, G. Tomás, S. Merino, J. Moreno	2014	Female-female competition is influenced by forehead patch expression in pied flycatcher females	Behavioral Ecology and Sociobiology	68	1195-1204	10.1007/s00265-014-1730-y	There is increasing evidence that sexual selection operates in females and not only in males. However, the function of female signals in intrasexual competition has been little studied in species with conventional sex roles. In the Iberian populations of the pied flycatcher (Ficedula hypoleuca), some females express a white forehead patch, a trait that in other European populations, only males ex…	20170518	ISI
no	Fish	no		Jennifer L. Kelley, Gwendolen M. Rodgers, Lesley J. Morrell	2016	Conflict between background matching and social signalling in a colour-changing freshwater fish	Royal Society Open Science	3	160040	10.1098/rsos.160040	The ability to change coloration allows animals to modify their patterning to suit a specific function. Many freshwater fishes, for example, can appear cryptic by altering the dispersion of melanin pigment in the skin to match the visual background. However, melanin-based pigments are also used to signal dominance among competing males; thus colour change for background matching may conflict with…	20170518	ISI
no	Mandrill	no		Joanna M. Setchell, Tessa Smith, E. Jean Wickings, Leslie A. Knapp	2010	Stress, social behaviour, and secondary sexual traits in a male primate	Hormones and Behavior	58	720-728	10.1016/j.yhbeh.2010.07.004	We examined variation in glucocorticoid levels in the mandrill, a brightly coloured primate species, to identify major social influences on stress hormones, and investigate relationships among glucocorticoid levels, testosterone and secondary sexual ornamentation. We collected a total of 317 fecal samples for 16 adult male mandrills over 13 months, including mating and non-mating periods and peri…	20170518	ISI
no	Pied flycatchers	no		Juan Moreno, Alberto Velando, Rafael Ruiz-de-Castañeda, Sonia González-Braojos, Alejandro Cantarero	2013	Oxidative damage in relation to a female plumage badge: evidence for signalling costs	Acta Ethologica	16	65-75	10.1007/s10211-012-0138-9	Badges of status may be controlled by costs derived from increased aggression from dominant individuals. This cost could be translated into elevated metabolic levels and a concomitant disruption of oxidative balance. Some females in Iberian pied flycatcher Ficedula hypoleuca populations exhibit a white forehead patch similar to that exhibited by all males in this species, functioning in aggressiv…	20170518	ISI
no	Common yellowthroat	no		Julia C. Garvin, Peter O. Dunn, Linda A. Whittingham, Douglas A. Steeber, Dennis Hasselquist	2008	Do male ornaments signal immunity in the common yellowthroat?	Behavioral Ecology	19	54-60	10.1093/beheco/arm099	Male ornaments may advertise genetic benefits to females choosing mates. These benefits may come in the form of genes for resistance to parasites and disease. Thus, females that prefer more ornamented males as mates may receive genes for enhanced immune system function for their offspring. The common yellowthroat (Geothlypis trichas) is the only species to date in which a male plumage ornament (s…	20170518	ISI
yes		yes		K. L. Buchanan, M. R. Evans, M. L. Roberts, L. Rowe, A. R. Goldsmith	2010	Does testosterone determine dominance in the house sparrow Passer domesticus? An experimental test	Journal of Avian Biology	41	445-451	10.1111/j.1600-048X.2010.04929.x	Badges of status function in many birds within a social context to establish dominance hierarchies and reduce antagonistic encounters. In order to maintain the honesty of the signalling system, such badges must be costly to produce or to maintain. The chest bib of the house sparrow functions as a badge of status and changes in size are known to be controlled by testosterone levels. We sought to t…	20170622	Scopus
yes		yes		K. L. Buchanan, M. R. Evans, M. L. Roberts, L. Rowe, A. R. Goldsmith	2010	Does testosterone determine dominance in the house sparrow Passer domesticus? An experimental test	Journal of Avian Biology	41	445-451	10.1111/j.1600-048X.2010.04929.x	Badges of status function in many birds within a social context to establish dominance hierarchies and reduce antagonistic encounters. In order to maintain the honesty of the signalling system, such badges must be costly to produce or to maintain. The chest bib of the house sparrow functions as a badge of status and changes in size are known to be controlled by testosterone levels. We sought to t…	20170518	ISI
yes		yes		Karin M. Lindstrom, Dennis Hasselquist, Martin Wikelski	2005	House sparrows (Passer domesticus) adjust their social status position to their physiological costs	Hormones and Behavior	48	311-320	10.1016/j.yhbeh.2005.04.002	For group-living animals, the maintenance of a position in the social hierarchy may be associated with physiological costs such as increased stress and energy expenditure or suppressed immune functions. In this study, we experimentally manipulated the social status of house sparrows so that each bird experienced two social environments in random sequence: being dominant and subordinate. For 14 ma…		Nakagawa et al. 2007
yes		no	It does not include dominance estimates	Katie B. Needham, Ned A. Dochtermann, Timothy J. Greives	2017	Consistent individual variation in day, night, and GnRH-induced testosterone concentrations in house sparrows (Passer domesticus)	General and Comparative Endocrinology	246	211-217	10.1016/j.ygcen.2016.12.010	The hypothalamic-pituitary-gonadal (HPG) axis, with gonadotropin-releasing hormone (GnRH) initiating the endocrine cascade, regulates testosterone secretion. Testosterone, through its pleiotropic effects, plays a crucial role in coordinating morphology, physiology and behavior in a reproductive context. The concentration of circulating testosterone, however, varies over the course of the day and …	20170621	PubMed
yes		no	It does not include dominance estimates	Katie B. Needham, Ned A. Dochtermann, Timothy J. Greives	2017	Consistent individual variation in day, night, and GnRH-induced testosterone concentrations in house sparrows (Passer domesticus)	General and Comparative Endocrinology	246	211-217	10.1016/j.ygcen.2016.12.010	The hypothalamic-pituitary-gonadal (HPG) axis, with gonadotropin-releasing hormone (GnRH) initiating the endocrine cascade, regulates testosterone secretion. Testosterone, through its pleiotropic effects, plays a crucial role in coordinating morphology, physiology and behavior in a reproductive context. The concentration of circulating testosterone, however, varies over the course of the day and …	20170622	Scopus
yes		no	It does not include dominance estimates	Katie B. Needham, Ned A. Dochtermann, Timothy J. Greives	2017	Consistent individual variation in day, night, and GnRH-induced testosterone concentrations in house sparrows (Passer domesticus)	General and Comparative Endocrinology	246	211-217	10.1016/j.ygcen.2016.12.010	The hypothalamic-pituitary-gonadal (HPG) axis, with gonadotropin-releasing hormone (GnRH) initiating the endocrine cascade, regulates testosterone secretion. Testosterone, through its pleiotropic effects, plays a crucial role in coordinating morphology, physiology and behavior in a reproductive context. The concentration of circulating testosterone, however, varies over the course of the day and …	20170518	ISI
yes		yes		L. V. Riters, D. P. Teague, M. B. Schroeder	2004	Social Status Interacts with Badge Size and Neuroendocrine Physiology to Influence Sexual Behavior in Male House Sparrows (Passer domesticus)	Brain, Behavior and Evolution	63	141-150	10.1159/000076240	Reproduction results from a complex interplay among multiple factors including social stimuli, hormones, the brain, and an individual’s physical characteristics. Male house sparrows (Passer domesticus) possess a bib of black feathers, or badge, that is associated with behaviors important for reproduction including courtship behaviors, copulation, and aggression. Such behaviors are controlled by t…		Nakagawa et al. 2007
yes		no	It does not include dominance estimates	Mark L. Roberts, Katherine L. Buchanan, Arthur R. Goldsmith, Matthew R. Evans	2012	The role of testosterone in bib size determination in the male house sparrow Passer domesticus, is age dependent	Journal of Avian Biology	43	264-272	10.1111/j.1600-048X.2012.05571.x	Secondary sexual signals are thought to indicate individual quality. In order to understand the evolutionary pressures that give rise to such traits it is important to understand the physiological mechanisms underlying their production. The black bib of the house sparrow Passer domesticus is known to function as a badge of social status in males. Past studies have found that the size of the bib i…	20170622	Scopus
yes		no	It does not include dominance estimates	Mark L. Roberts, Katherine L. Buchanan, Arthur R. Goldsmith, Matthew R. Evans	2012	The role of testosterone in bib size determination in the male house sparrow Passer domesticus, is age dependent	Journal of Avian Biology	43	264-272	10.1111/j.1600-048X.2012.05571.x	Secondary sexual signals are thought to indicate individual quality. In order to understand the evolutionary pressures that give rise to such traits it is important to understand the physiological mechanisms underlying their production. The black bib of the house sparrow Passer domesticus is known to function as a badge of social status in males. Past studies have found that the size of the bib i…	20170518	ISI
no	It does not include dominance estimates	no		Matteo Griggio, Herbert Hoi	2010	Only females in poor condition display a clear preference and prefer males with an average badge	BMC Evolutionary Biology	10	261	10.1186/1471-2148-10-261	Female condition-dependent variation in mate preference may have important evolutionary implications, not only within the same population but also among populations. There are few experiments, however, on how condition and/or genotype influences female mate preferences. The black throat patch of the male house sparrow, Passer domesticus, is an intensively studied plumage trait. It is often referr…	20170621	PubMed
no	It does not include dominance estimates	no		Matteo Griggio, Herbert Hoi	2010	Only females in poor condition display a clear preference and prefer males with an average badge	BMC Evolutionary Biology	10	261	10.1186/1471-2148-10-261	Female condition-dependent variation in mate preference may have important evolutionary implications, not only within the same population but also among populations. There are few experiments, however, on how condition and/or genotype influences female mate preferences. The black throat patch of the male house sparrow, Passer domesticus, is an intensively studied plumage trait. It is often referr…	20170622	Scopus
no	It does not include dominance estimates	no		Matteo Griggio, Herbert Hoi	2010	Only females in poor condition display a clear preference and prefer males with an average badge	BMC Evolutionary Biology	10	261	10.1186/1471-2148-10-261	Female condition-dependent variation in mate preference may have important evolutionary implications, not only within the same population but also among populations. There are few experiments, however, on how condition and/or genotype influences female mate preferences. The black throat patch of the male house sparrow, Passer domesticus, is an intensively studied plumage trait. It is often referr…	20170518	ISI
no	Rock sparrow	no		Matteo Griggio, Valeria Zanollo, Herbert Hoi	2010	Female ornamentation, parental quality, and competitive ability in the rock sparrow	Journal of Ethology	28	455-462	10.1007/s10164-010-0205-5	The evolution of female ornaments is poorly understood. Recent evidence suggests not only that female ornaments may be genetic correlates of selection on males but may also have evolved through male mate choice and/or through female–female aggressive interactions. In the rock sparrow, Petronia petronia, both sexes have a carotenoid-based yellow patch that is sexually selected by both sexes. The b…	20170622	Scopus
no	Rock sparrow	no		Matteo Griggio, Valeria Zanollo, Herbert Hoi	2010	Female ornamentation, parental quality, and competitive ability in the rock sparrow	Journal of Ethology	28	455-462	10.1007/s10164-010-0205-5	The evolution of female ornaments is poorly understood. Recent evidence suggests not only that female ornaments may be genetic correlates of selection on males but may also have evolved through male mate choice and/or through female–female aggressive interactions. In the rock sparrow, Petronia petronia, both sexes have a carotenoid-based yellow patch that is sexually selected by both sexes. The b…	20170518	ISI
no	American redstart	no		Matthew W. Reudink, Peter P. Marra, Peter T. Boag, Laurene M. Ratcliffe	2009	Plumage coloration predicts paternity and polygyny in the American redstart	Animal Behaviour	77	495-501	10.1016/j.anbehav.2008.11.005	Many animals display multiple signals that can be used by conspecifics to gather information about the condition or quality of potential mates or competitors. Different signals can indicate different aspects of individual quality or function in spatially or temporally separated periods. However, for long-distance migratory birds, it is unclear if signals, such as plumage traits, function in diffe…	20170518	ISI
no	Australian painted dragon lizard	no		Mo Healey, Mats Olsson	2009	Too big for his boots: Are social costs keeping condition-dependent status signalling honest in an Australian lizard?	Austral Ecology	34	636-640	10.1111/j.1442-9993.2009.01968.x	Australian painted dragon lizards Ctenophorus pictus occur in three head colours (red, orange and yellow) that differ in their level of aggression (reds being most aggressive), hormone profile (reds having higher testosterone levels) and in their frequency in our study population over time. They are also polymorphic in bib colour; some males have a bright yellow area under the chin, while others …	20170518	ISI
yes		no	no stats show before experiment, only after.	Olga V. Dolnik, Herbert Hoi	2010	Honest signalling, dominance hierarchies and body condition in House Sparrows Passer domesticus (Aves: Passeriformes) during acute coccidiosis	Biological Journal of the Linnean Society	99	718-726	10.1111/j.1095-8312.2010.01370.x	Parasitic infections may change the equilibrium between the costs and benefits of an animal for maintaining its status in a social group. Consequently, parasites may influence the social status of an animal in a group. The present study investigated whether acute infection with Isospora spp. has any effect on the social relationships (e.g. dominance hierarchy) of male house sparrows and how the i…	20170622	Scopus
yes		yes	no stats show before experiment, only after.	Olga V. Dolnik, Herbert Hoi	2010	Honest signalling, dominance hierarchies and body condition in House Sparrows Passer domesticus (Aves: Passeriformes) during acute coccidiosis	Biological Journal of the Linnean Society	99	718-726	10.1111/j.1095-8312.2010.01370.x	Parasitic infections may change the equilibrium between the costs and benefits of an animal for maintaining its status in a social group. Consequently, parasites may influence the social status of an animal in a group. The present study investigated whether acute infection with Isospora spp. has any effect on the social relationships (e.g. dominance hierarchy) of male house sparrows and how the i…	20170518	ISI
no	Blue tits	no		Oscar Vedder, Elske Schut, Michael J. L. Magrath, Jan Komdeur	2010	Ultraviolet crown colouration affects contest outcomes among male blue tits, but only in the absence of prior encounters	Functional Ecology	24	417-425	10.1111/j.1365-2435.2009.01660.x	Static animal colour patches may function among competitors to minimize conflict escalation over resources, by serving as a signal of resource holding potential or aggressiveness. Empirical evidence for the use of colour patches in conflict resolution is largely restricted to pigment-based colours (melanins and carotenoids) and rarely defines the context in which the signals are used. Here we tes…	20170518	ISI
no	Sociable weaver	no		P. Acker, A. Grégoire, M. Rat, C. N. Spottiswoode, R. E. van Dijk, M. Paquet, J. C. Kaden, R. Pradel, B. J. Hatchwell, R. Covas, C. Doutrelant	2015	Disruptive viability selection on a black plumage trait associated with dominance	Journal of Evolutionary Biology	28	2027-2041	10.1111/jeb.12717	Traits used in communication, such as colour signals, are expected to have positive consequences for reproductive success, but their associations with survival are little understood. Previous studies have mainly investigated linear relationships between signals and survival, but both hump-shaped and U-shaped relationships can also be predicted, depending on the main costs involved in trait expres…	20170518	ISI
no	It does not include dominance estimates	no		Philip L. G. Birget, Stephen D. Larcombe	2015	Maternal effects, malaria infections and the badge size of the house sparrow	Avian Research	6	22	10.1186/s40657-015-0029-7	The evolution of sexual signals is not only determined by immediate sexual selection but also by selection arising from the environment and the interaction with developmental effects. In this study we aimed to investigate how the badge size of male house sparrows (Passer domesticus) is correlated to avian malaria infections as well as to prenatal testosterone exposure, measured as the 2D:4D digit…	20170622	Scopus
yes		no	It does not include dominance estimates	Philip L. G. Birget, Stephen D. Larcombe	2015	Maternal effects, malaria infections and the badge size of the house sparrow	Avian Research	6	22	10.1186/s40657-015-0029-7	The evolution of sexual signals is not only determined by immediate sexual selection but also by selection arising from the environment and the interaction with developmental effects. In this study we aimed to investigate how the badge size of male house sparrows (Passer domesticus) is correlated to avian malaria infections as well as to prenatal testosterone exposure, measured as the 2D:4D digit…	20170518	ISI
no	Yellow-billed cardinal	no		R.I. Dias, L.T. Manica, D. Gressler, J.A. Bell, A. Fecchio	2016	Plumage coloration, body condition and immunological status in Yellow-billed Cardinals (Paroaria capitata)	Ethology Ecology and Evolution	28	462-476	10.1080/03949370.2015.1077892	Plumage coloration deriving from carotenoid and melanin pigments can be a quality signal in birds, and can be under conspecific inspection in social interactions. For example, parasite load and immune system status can be inferred through plumage color intensity, and can influence the choice of sexual partners. Here, we evaluated two plumage ornaments in the Yellow-billed Cardinal [Paroaria capit…	20170518	ISI
no	It does not include bib estimates	no		Robin J. Kubitza, Jukka Suhonen, Timo Vuorisalo	2015	Effects of experimental perturbation of group structure on hierarchy formation and behaviour in House Sparrows	Ornis Fennica	92	157-171	NA	Establishment of dominance hierarchies has been proposed as a mechanism that stabilizes and maintains social groups by reducing physical intra-group conflicts. However, the exact behavioural processes involved in hierarchy formation within natural populations, as well as those leading to destabilization, are still a matter of debate. Here, we investigate possible behavioural processes in play dur…	20170518	ISI
no	Review	no		Sanh Kin Diep, David F. Westneat	2013	The integration of function and ontogeny in the evolution of status signals	Behaviour	150	1015-1044	10.1163/1568539X-00003066	We review functional and developmental hypotheses regarding signals of status, traits that provide only information about an individual’s ability to win in contests over a resource. The evidence that status signals are true badges (i.e., conventional signals with no production or maintenance costs) is relatively weak, and is based more on the lack of evidence for handicap signaling. We neverthele…	20170518	ISI
no	Tree sparrows	no		Shin Matsui, Satoe Kasahara, Takahiro Kato, Hiroe Izumi, Gen Morimoto, Keisuke Ueda, Osamu K. Mikami	2017	Badge Size of Male Eurasian Tree Sparrows Passer montanus Correlates with Hematocrit During the Breeding Season	Ornithological Science	16	87-91	10.2326/osj.16.87	We investigated whether the badge size of the Eurasian Tree Sparrow Passer montanus is correlated with morphological traits and hematocrit during the breeding season in order to elucidate the function of badge size as a potential signal of body size and physiological condition. We found a positive correlation in males between badge size and hematocrit, but not in females. As individuals with larg…	20170622	Scopus
no	Tree sparrows	no		Shin Matsui, Satoe Kasahara, Takahiro Kato, Hiroe Izumi, Gen Morimoto, Keisuke Ueda, Osamu K. Mikami	2017	Badge Size of Male Eurasian Tree Sparrows Passer montanus Correlates with Hematocrit During the Breeding Season	Ornithological Science	16	87-91	10.2326/osj.16.87	We investigated whether the badge size of the Eurasian Tree Sparrow Passer montanus is correlated with morphological traits and hematocrit during the breeding season in order to elucidate the function of badge size as a potential signal of body size and physiological condition. We found a positive correlation in males between badge size and hematocrit, but not in females. As individuals with larg…	20170518	ISI
yes		no	It does not include dominance estimates	Shinichi Nakagawa, Jin-Won Lee, Beth K. Woodward, Ben J. Hatchwell, Terry Burke	2008	Differential selection according to the degree of cheating in a status signal	Biology Letters	4	667-669	10.1098/rsbl.2008.0349	The maintenance of honesty in a badge-of-status system is not fully understood, despite numerous empirical and theoretical studies. Our experiment examined the relationship between a status signal and winter survival, and the long-term costs of cheating, by manipulating badge size in male house sparrows, Passer domesticus. The effect of badge-size manipulation on survival was complex owing to the…	20170621	PubMed
yes		no	It does not include dominance estimates	Shinichi Nakagawa, Jin-Won Lee, Beth K. Woodward, Ben J. Hatchwell, Terry Burke	2008	Differential selection according to the degree of cheating in a status signal	Biology Letters	4	667-669	10.1098/rsbl.2008.0349	The maintenance of honesty in a badge-of-status system is not fully understood, despite numerous empirical and theoretical studies. Our experiment examined the relationship between a status signal and winter survival, and the long-term costs of cheating, by manipulating badge size in male house sparrows, Passer domesticus. The effect of badge-size manipulation on survival was complex owing to the…	20170622	Scopus
yes		no	It does not include dominance estimates	Shinichi Nakagawa, Jin-Won Lee, Beth K. Woodward, Ben J. Hatchwell, Terry Burke	2008	Differential selection according to the degree of cheating in a status signal	Biology Letters	4	667-669	10.1098/rsbl.2008.0349	The maintenance of honesty in a badge-of-status system is not fully understood, despite numerous empirical and theoretical studies. Our experiment examined the relationship between a status signal and winter survival, and the long-term costs of cheating, by manipulating badge size in male house sparrows, Passer domesticus. The effect of badge-size manipulation on survival was complex owing to the…	20170518	ISI
no	Meta-analysis	no		Shinichi Nakagawa, Nancy Ockendon, Duncan O. S. Gillespie, Ben J. Hatchwell, Terry Burke	2007	Assessing the function of house sparrows' bib size using a flexible meta-analysis method	Behavioral Ecology	18	831-840	10.1093/beheco/arm050	The black throat patch or bib of male house sparrows, Passer domesticus, is often referred to as a “badge of status” or a “badge” because previous studies have shown bib size to be correlated with the social status of males. Yet, little is known about how strong and robust this relationship is and how the strength of this relationship compares with that of other associations. We conducted a meta-…	20170518	ISI
no	It does not include dominance estimates	no		Shinichi Nakagawa, Nancy Ockendon, Duncan O. S. Gillespie, Ben J. Hatchwell, Terry Burke	2007	Does the badge of status influence parental care and investment in house sparrows? An experimental test	Oecologia	153	749-760	10.1007/s00442-007-0765-4	Theory predicts that traits which signal parental quality might evolve in males of species with biparental care. In avian species, male ornaments may be the most likely candidates for such signals. Male house sparrows (Passer domesticus) possess a black throat patch often referred to as a “badge” or a “badge of status”. By assuming a trade-off between male attractiveness (reflected in male orname…	20170621	PubMed
no	It does not include dominance estimates	no		Shinichi Nakagawa, Nancy Ockendon, Duncan O. S. Gillespie, Ben J. Hatchwell, Terry Burke	2007	Does the badge of status influence parental care and investment in house sparrows? An experimental test	Oecologia	153	749-760	10.1007/s00442-007-0765-4	Theory predicts that traits which signal parental quality might evolve in males of species with biparental care. In avian species, male ornaments may be the most likely candidates for such signals. Male house sparrows (Passer domesticus) possess a black throat patch often referred to as a “badge” or a “badge of status”. By assuming a trade-off between male attractiveness (reflected in male orname…	20170518	ISI
no	It does not include dominance estimates	no		Shinichi Nakagawa, Terry Burke	2008	The mask of seniority? A neglected age indicator in house sparrows Passer domesticus	Journal of Avian Biology	39	222-225	10.1111/j.2008.0908-8857.04171.x	In many species, females prefer older males as social and genetic mates, and male secondary sexual traits often act as age indictor mechanisms. It has been reported that almost all the extra-pair paternity in one population and recently in another population of house sparrows Passer domesticus, was achieved by males more than one year old. We aimed to determine whether there is a morphological tr…	20170622	Scopus
no	It does not include dominance estimates	no		Shinichi Nakagawa, Terry Burke	2008	The mask of seniority? A neglected age indicator in house sparrows Passer domesticus	Journal of Avian Biology	39	222-225	10.1111/j.2008.0908-8857.04171.x	In many species, females prefer older males as social and genetic mates, and male secondary sexual traits often act as age indictor mechanisms. It has been reported that almost all the extra-pair paternity in one population and recently in another population of house sparrows Passer domesticus, was achieved by males more than one year old. We aimed to determine whether there is a morphological tr…	20170518	ISI
yes		no	It does not include dominance estimates	Silke Laucht, James Dale	2012	Development of Badges of Status in Captive Male House Sparrows (Passer domesticus) in Relation to the Relative Ornamentation of Flock-Mates	Ethology	118	644-653	10.1111/j.1439-0310.2012.02053.x	The development of quality signals is expected to be largely influenced by environmental conditions among which the social environment could be an important factor, particularly in gregarious animals. Here, we investigated the role of the presumed social environment on the development of badge size in moulting male House Sparrows (Passer domesticus) over a 3-yr time span. House Sparrow badges are…	20170622	Scopus
yes		no	It does not include dominance estimates	Silke Laucht, James Dale	2012	Development of Badges of Status in Captive Male House Sparrows (Passer domesticus) in Relation to the Relative Ornamentation of Flock-Mates	Ethology	118	644-653	10.1111/j.1439-0310.2012.02053.x	The development of quality signals is expected to be largely influenced by environmental conditions among which the social environment could be an important factor, particularly in gregarious animals. Here, we investigated the role of the presumed social environment on the development of badge size in moulting male House Sparrows (Passer domesticus) over a 3-yr time span. House Sparrow badges are…	20170518	ISI
yes		no	It does not include dominance estimates	Silke Laucht, James Dale, Ariane Mutzel, Bart Kempenaers	2011	Individual variation in plasma testosterone levels and its relation to badge size in House Sparrows Passer domesticus: It’s a night-and-day difference	General and Comparative Endocrinology	170	501-508	10.1016/j.ygcen.2010.11.007	The steroid hormone testosterone (T) plays a central role in the regulation of reproduction in animals. Although seasonal variation in T levels is well-studied, differences between day and night have only been described in relatively few species, and daily within-individual variation has been largely neglected when evaluating the relationship between T and the expression of sexual ornaments or be…	20170621	PubMed
yes		no	It does not include dominance estimates	Silke Laucht, James Dale, Ariane Mutzel, Bart Kempenaers	2011	Individual variation in plasma testosterone levels and its relation to badge size in House Sparrows Passer domesticus: It’s a night-and-day difference	General and Comparative Endocrinology	170	501-508	10.1016/j.ygcen.2010.11.007	The steroid hormone testosterone (T) plays a central role in the regulation of reproduction in animals. Although seasonal variation in T levels is well-studied, differences between day and night have only been described in relatively few species, and daily within-individual variation has been largely neglected when evaluating the relationship between T and the expression of sexual ornaments or be…	20170622	Scopus
yes		no	It does not include dominance estimates	Silke Laucht, James Dale, Ariane Mutzel, Bart Kempenaers	2011	Individual variation in plasma testosterone levels and its relation to badge size in House Sparrows Passer domesticus: It’s a night-and-day difference	General and Comparative Endocrinology	170	501-508	10.1016/j.ygcen.2010.11.007	The steroid hormone testosterone (T) plays a central role in the regulation of reproduction in animals. Although seasonal variation in T levels is well-studied, differences between day and night have only been described in relatively few species, and daily within-individual variation has been largely neglected when evaluating the relationship between T and the expression of sexual ornaments or be…	20170518	ISI
no	It does not include dominance estimates	no		Silke Laucht, Bart Kempenaers, James Dale	2010	Bill color, not badge size, indicates testosterone-related information in house sparrows	Behavioral Ecology and Sociobiology	64	1461-1471	10.1007/s00265-010-0961-9	The honesty of ornamental signals of quality is often argued to be enforced via costs associated with testosterone. It is still poorly understood, however, how seasonal variation of testosterone within individuals is related to the timing and extent of ornament development. Here, we studied inter- and intra-individual variability of plasma testosterone levels in a population of 150 captive male h…	20170621	PubMed
no	It does not include dominance estimates	no		Silke Laucht, Bart Kempenaers, James Dale	2010	Bill color, not badge size, indicates testosterone-related information in house sparrows	Behavioral Ecology and Sociobiology	64	1461-1471	10.1007/s00265-010-0961-9	The honesty of ornamental signals of quality is often argued to be enforced via costs associated with testosterone. It is still poorly understood, however, how seasonal variation of testosterone within individuals is related to the timing and extent of ornament development. Here, we studied inter- and intra-individual variability of plasma testosterone levels in a population of 150 captive male h…	20170622	Scopus
no	It does not include dominance estimates	no		Silke Laucht, Bart Kempenaers, James Dale	2010	Bill color, not badge size, indicates testosterone-related information in house sparrows	Behavioral Ecology and Sociobiology	64	1461-1471	10.1007/s00265-010-0961-9	The honesty of ornamental signals of quality is often argued to be enforced via costs associated with testosterone. It is still poorly understood, however, how seasonal variation of testosterone within individuals is related to the timing and extent of ornament development. Here, we studied inter- and intra-individual variability of plasma testosterone levels in a population of 150 captive male h…	20170518	ISI
yes		yes		Staffan Andersson, Matti Ahlund	1991	Hunger affects dominance among strangers in house sparrows	Animal Behaviour	41	895-897				additional_source
no	Theoretical	no		Szabolcs Számadó	2011	Long-term commitment promotes honest status signalling	Animal Behaviour	82	295-302	10.1016/j.anbehav.2011.04.024	Although there are many examples of status signalling in nature, the mechanisms that maintain the stability of these systems are still poorly understood. Here I show in terms of a simple game of aggressive communication that commitment to the need to defend a given resource repeatedly in the long term greatly increases the conditions under which signalling of strength by means of conventional bad…	20170518	ISI
yes		yes		Veronika Bókony, Adám Z. Lendvai, András Liker	2006	Multiple Cues in Status Signalling: The Role of Wingbars in Aggressive Interactions of Male House Sparrows	Ethology	112	947-954	10.1111/j.1439-0310.2006.01246.x	During aggressive interactions, animals may signal their competitive ability by various ornaments referred to as badges of status. The use of a single badge predicting dominance rank occurs in many vertebrate species. However, animals often display multiple ornaments that may convey information about either different or the same aspects of the signaller's quality, or alternatively, may serve as s…		Nakagawa et al. 2007
yes		yes		Veronika Bókony, Adám Z. Lendvai, András Liker	2006	Multiple Cues in Status Signalling: The Role of Wingbars in Aggressive Interactions of Male House Sparrows	Ethology	112	947-954	10.1111/j.1439-0310.2006.01246.x	During aggressive interactions, animals may signal their competitive ability by various ornaments referred to as badges of status. The use of a single badge predicting dominance rank occurs in many vertebrate species. However, animals often display multiple ornaments that may convey information about either different or the same aspects of the signaller's quality, or alternatively, may serve as s…	20170622	Scopus
yes		yes		Veronika Bókony, Adám Z. Lendvai, András Liker	2006	Multiple Cues in Status Signalling: The Role of Wingbars in Aggressive Interactions of Male House Sparrows	Ethology	112	947-954	10.1111/j.1439-0310.2006.01246.x	During aggressive interactions, animals may signal their competitive ability by various ornaments referred to as badges of status. The use of a single badge predicting dominance rank occurs in many vertebrate species. However, animals often display multiple ornaments that may convey information about either different or the same aspects of the signaller's quality, or alternatively, may serve as s…	20170518	ISI
yes		no	It does not test the correlation between dominance and badge	Veronika Bókony, András Liker, Adám Z. Lendvai, Anna Kulcsár	2007	Risk-taking and survival in the House Sparrow Passer domesticus: are plumage ornaments costly?	Ibis	150	139-151	10.1111/j.1474-919X.2007.00756.x	An important cost of sexual and social colour signals may be increased conspicuousness of the animals to visual predators. Although such predation costs have repeatedly been proposed for various ornaments of birds, especially for melanised and depigmented signals with low presumed production costs, tests of this hypothesis are rare and inconclusive. In this study we investigated whether individua…	20170518	ISI
no	Rock sparrow	no		Vicente García-Navas, Francisco Valera, Matteo Griggio	2015	Nest decorations: an ‘extended’ female badge of status?	Animal Behaviour	99	95-107	10.1016/j.anbehav.2014.10.024	Extended phenotypes as signals are widely distributed among animal taxa. For example, many bird species build eye-catching nests or structures, which can potentially mirror the quality or ability of the builder. Rock sparrow, Petronia petronia, nests are usually overly decorated with feathers belonging to different species. Feather carrying in this and other species seems to play a role beyond th…	20170622	Scopus
no	Rock sparrow	no		Vicente García-Navas, Francisco Valera, Matteo Griggio	2015	Nest decorations: an ‘extended’ female badge of status?	Animal Behaviour	99	95-107	10.1016/j.anbehav.2014.10.024	Extended phenotypes as signals are widely distributed among animal taxa. For example, many bird species build eye-catching nests or structures, which can potentially mirror the quality or ability of the builder. Rock sparrow, Petronia petronia, nests are usually overly decorated with feathers belonging to different species. Feather carrying in this and other species seems to play a role beyond th…	20170518	ISI
yes		yes		Wendy K. Hein, David F. Westneat, Joseph P. Poston	2003	Sex of opponent influences response to a potential status signal in house sparrows	Animal Behaviour	65	1211-1221	10.1006/anbe.2003.2132	We evaluated the possible use of a sexually dimorphic plumage trait as a status signal in inter- and intrasexual social interactions in free-living house sparrows, Passer domesticus. Males with larger black throat patches (bibs) tended to be dominant regardless of the opponent's sex. This relationship was maintained after controlling for body size and age in multivariate analyses. However, the na…		Nakagawa et al. 2007
no	Mountain white-crowned sparrow	no		Zachary M. Laubach, Daniel T. Blumstein, L. Michael Romero, Greg Sampson, Johannes Foufopoulos	2013	Are white-crowned sparrow badges reliable signals?	Behavioral Ecology and Sociobiology	67	481-492	10.1007/s00265-012-1468-3	Status badges, such as crown plumage, mediate intraspecific interactions. The reliability of crown morphology as a status badge in male mountain white-crowned sparrows (Zonotrichia leucophrys oriantha) is uncertain. We examined morphological and physiological correlates of the proportion of crown that was white (“crown-white”) in 178 male mountain white-crowned sparrows during the 2008–2009 breed…	20170622	Scopus
no	Mountain white-crowned sparrow	no		Zachary M. Laubach, Daniel T. Blumstein, L. Michael Romero, Greg Sampson, Johannes Foufopoulos	2013	Are white-crowned sparrow badges reliable signals?	Behavioral Ecology and Sociobiology	67	481-492	10.1007/s00265-012-1468-3	Status badges, such as crown plumage, mediate intraspecific interactions. The reliability of crown morphology as a status badge in male mountain white-crowned sparrows (Zonotrichia leucophrys oriantha) is uncertain. We examined morphological and physiological correlates of the proportion of crown that was white (“crown-white”) in 178 male mountain white-crowned sparrows during the 2008–2009 breed…	20170518	ISI
yes		no	It does not include bib estimates	Zoltán Tóth, Davide Baldan, Herbert Hoi, Matteo Griggio	2014	Food reduction has a limited effect on following relations in house sparrow flocks	Animal Behaviour	90	91-100	10.1016/j.anbehav.2014.01.018	Forming foraging groups may help to improve protection from predators, foraging efficiency and exchange of information, but to benefit from these advantages, animals need to maintain group cohesion. Several studies have investigated how social status or behavioural and physiological traits promote leadership and followership in various species, but the potential role of ecological factors in modu…	20170518	ISI
yes		no	It does not include bib estimates	Zoltán Tóth, Veronika Bókony, Ádám Z. Lendvai, Krisztián Szabó, Zsolt Pénzes, András Liker	2009	Kinship and aggression: do house sparrows spare their relatives?	Behavioral Ecology and Sociobiology	63	1189-1196	10.1007/s00265-009-0768-8	Kin-selection theory predicts that relatedness may reduce the level of aggression among competing group members, leading to indirect fitness benefits for kin-favoring individuals. To test this hypothesis, we investigated whether relatedness affects aggressive behavior during social activities in captive house sparrow (Passer domesticus) flocks. We found that sparrows did not reduce their aggressi…	20170518	ISI
